# Supplementary material for: The lag-phase during diauxic growth is a trade-off between fast adaptation and high growth rate
Source: Sci Rep. 2016 Apr 29;6:25191. doi: 10.1038/srep25191 (PMC4850433; doi:10.1038/srep25191)
Supplement: Supplementary Dataset [file srep25191-s2.xlsx]

## Sheet: evoParams.txt
This table gives the parameters used in the article for each figure. The leftmost collum specifies which of the graphs is mean (if there is more than one).
Specific parameters	Figure	leak1	leak2	a1	a2	K1	K2	mleak1	mleak2	ma1	ma2	mK1	mK2	lk1	lk2	g	KG	dR	kb	ukb
	2	0.008075	0.001	15	15	0.660795	0.660795	13.8561	13.8561	12	12	7	7	0.311702	0.235191	15	5.09954	9.03415	15	xxx
competitor	4, 3	5.65089	0.033005	6.82283	9.59569	4.50051	4.18695	0.84639	0.731215	14.1222	0.845368	6.04359	15	0.0841275	8.20735	15	8.00774	3.8876	10.3991	0.110588
5	6a	2.3827	6.70503	13.2497	10.1868	13.6957	8.51177	0.591069	4.2604	4.53962	9.31401	4.76589	6.56111	1.05878	14.4322	12.5196	5.97022	6.44552	2.5659	7.649
5	6a	2.25811	0.543837	2.52184	6.99716	3.3092	7.15144	0.390581	5.52973	10.6891	11.6083	13.814	14.6427	1.43131	8.99657	7.57973	12.2743	5.23375	6.81811	5.54164
5	6a	9.51079	1.15941	2.50409	0.713822	6.09913	8.99286	14.0807	0.854129	2.49036	13.6319	5.30612	12.4604	0.678722	9.82588	14.0549	5.58518	13.3812	8.22637	6.46002
5	6a	3.3945	10.641	7.0345	3.96585	6.37664	11.7868	6.69882	3.53766	14.3041	9.71327	11.0617	6.11741	0.661981	2.74782	14.2163	12.0303	12.8732	10.9793	2.74692
10	6a	10.6297	7.19687	1.48019	9.46224	3.94118	7.94663	0.520951	12.2798	1.06222	12.1152	7.47556	11.4267	11.0268	0.31685	12.2981	1.41731	12.5941	8.36197	14.338
10	6a	7.52583	2.14864	7.47212	12.6892	7.98634	4.2912	9.86027	1.39367	13.7724	7.42602	8.39923	0.796616	2.4364	4.2485	12.7158	12.4467	10.2946	3.62437	11.8783
10	6a	1.85302	1.10039	10.5083	6.94706	0.243074	1.07153	1.50322	1.52448	4.7392	0.147943	5.01115	8.34011	6.25781	10.6603	14.2028	7.41978	3.34589	12.5936	4.30547
10	6a	11.2865	11.6079	0.00337355	2.35012	0.348473	13.5606	12.6238	0.419139	3.89992	9.67718	12.1504	5.77222	6.94504	4.87479	9.74857	13.5192	9.55033	14.5779	1.4295
20	6a	2.3827	6.70503	13.2497	10.1868	13.6957	8.51177	0.591069	4.2604	4.53962	9.31401	4.76589	6.56111	1.05878	14.4322	12.5196	5.97022	6.44552	2.5659	7.649
20	6a	2.63748	3.47162	14.3592	9.9399	10.7144	6.42603	3.85256	14.5838	2.35893	11.735	10.0812	6.21128	14.898	0.198916	14.536	5.72696	5.05989	9.66314	11.6783
20	6a	4.49852	4.4374	7.8483	7.03659	0.640026	1.65745	5.08714	5.69042	10.0933	6.67116	11.006	12.6663	3.39107	4.36435	14.818	10.8925	11.5365	4.03103	8.17582
20	6a	2.8646	8.52623	13.5443	1.91839	6.61294	1.46951	0.766348	13.0645	1.9573	8.19958	6.53927	9.83756	7.37157	0.57232	14.0823	8.25178	8.93197	1.29957	0.322294
50	6a	0.679773	3.10115	13.7059	4.53572	14.3247	3.12621	12.9208	4.86679	2.43898	8.99311	1.64391	12.147	0.58487	4.48495	10.7032	6.40192	9.13914	4.88701	4.86769
50	6a	0.205115	1.73357	8.37962	1.57264	1.3157	6.95903	0.566112	6.28203	1.42137	4.31435	12.2275	4.28008	5.38665	0.104491	13.0312	4.70558	0.038156	13.5	4.1212
50	6a	6.36918	13.7623	2.46094	0.527452	5.73199	4.95538	7.3799	2.30888	7.80644	6.86185	11.8881	7.70559	14.9363	10.4425	13.2077	11.2139	7.54006	13.6231	5.20763
50	6a	14.4923	14.2851	6.14206	9.65805	14.8934	3.14477	3.57986	0.858858	5.98965	5.55065	14.271	3.83893	5.30789	5.08559	13.5868	12.0745	12.1009	4.40157	6.90167
20	6b	9.76256	1.116	11.2718	3.78379	12.0652	5.98871	13.3658	1.71226	1.11838	10.9977	8.77815	6.58366	9.36806	5.36069	13.6747	7.8285	7.00372	8.21617	0.734046
20	6b	1.09244	13.189	1.5108	14.7919	0.0603448	11.0705	11.3459	11.482	3.31146	7.86909	2.20851	1.90983	5.2728	0.938749	9.3466	8.81041	12.4214	8.91708	5.27171
20	6b	1.01039	9.8308	10.7381	10.2691	7.6283	2.79739	3.94169	1.22807	11.9519	9.02384	12.3796	3.61826	4.9384	0.973972	14.9861	6.89781	1.74107	2.99556	3.08513
20	6b	9.76066	0.263421	1.21203	9.44225	5.8315	0.200827	12.4807	1.33848	1.07887	7.99159	7.70044	7.31539	2.23393	1.11258	14.2378	2.16254	12.0198	3.23335	1.76761
10	6b	8.11195	0.847377	7.19282	13.9736	7.2436	9.27004	14.2573	2.27359	8.86214	7.6844	13.9391	13.3317	2.07646	5.37731	14.0484	1.5375	5.0979	10.2972	10.4087
10	6b	7.98119	0.328169	11.336	9.53045	11.0567	0.974149	6.49424	10.3195	3.17796	10.4593	5.72753	1.98108	2.96205	1.14927	13.398	1.18624	9.75543	13.9544	8.0903
10	6b	2.14964	2.91081	6.52989	13.7135	3.23467	12.8128	2.15772	14.0591	7.3209	5.63216	13.2654	6.83393	5.13217	8.67575	14.8594	7.93242	2.46083	1.62112	5.71291
10	6b	3.29218	9.16785	1.36149	7.18779	8.31077	13.6591	9.779	0.966506	6.53351	11.1655	11.5246	10.583	13.3658	12.8493	14.5914	6.2261	11.4779	12.2217	6.06334
5	6b	0.703522	5.4006	11.5739	3.62098	8.0267	7.4375	11.5074	8.95937	1.97605	12.5306	8.40972	7.28339	2.89461	1.94921	14.6412	2.52664	10.1694	3.59669	2.30086
5	6b	13.3719	0.838541	3.73721	2.93817	13.4123	4.74005	5.64486	1.44097	0.142785	7.13354	4.01108	11.85	3.30756	10.6406	13.2723	1.14942	10.1244	1.7974	0.802423
5	6b	2.58152	6.88058	3.9474	8.09501	6.05358	9.97024	6.02724	2.99686	2.15982	11.0437	9.82098	4.69997	1.68732	0.0219434	12.7891	11.0596	5.68026	2.67879	9.69338
5	6b	9.889	4.52195	10.636	8.05798	4.38842	10.2784	0.318278	2.35033	11.8982	14.5683	13.4516	6.38997	1.04887	2.67866	14.2557	5.83838	13.0496	10.3655	4.0197
2	6b	3.41531	6.67428	1.09273	5.60262	6.77993	11.0916	2.4426	1.39621	3.40783	11.2716	9.77339	8.42103	6.82607	0.720354	12.28	7.51717	2.23401	8.33399	7.07495
2	6b	3.51711	1.045	8.72486	5.10084	1.2901	6.3245	2.9254	2.96291	8.4416	6.67906	13.8337	11.5273	4.37422	1.2596	12.9337	5.62816	1.67648	3.07762	14.4736
2	6b	3.62722	8.23578	2.94825	10.7663	8.8054	11.8458	7.73439	0.5792	0.22896	3.58937	3.6955	2.47468	6.17898	3.95159	11.9547	11.7501	4.89548	12.2378	6.68683
2	6b	0.259867	8.85739	9.46564	12.0577	2.91603	8.31173	1.81017	5.46866	1.52037	12.0255	7.47043	6.76604	1.52152	7.53535	14.1196	3.47349	8.31298	2.4034	3.91731
